# Supplementary material for: DNA polymerase kappa protects human cells against MMC-induced genotoxicity through error-free translesion DNA synthesis
Source: Genes Environ. 2017 Jan 7;39:6. doi: 10.1186/s41021-016-0067-3 (PMC5219776; doi:10.1186/s41021-016-0067-3)
Supplement: Additional file 1: Table S1. — Primer list. Table S2. Mutation spectra of TK −/− mutants. (XLSX 23 kb) [file 41021_2016_67_MOESM1_ESM.xlsx]

## Sheet: Supplementary table 1
	Supplementary Table 1. Primer list
	Primer name	Sequence (5′→3′)	Remark
	For knock-in +1 frameshift mutation in the TK gene
	TK ex4 TG Fw	GAGGACGGCCCCCATGCAAGAACGAGCT	Forward primer for screening TK heterozygous mutants with targeted integration of floxed Puror gene Forward primer for checking successful CRE recombination
	5′-loxP TG	AATAATGGTTTCTTAGACGTGCG	Reverse primer for screening TK heterozygous mutants with targeted integration of floxed Puror gene
	TK ex4 Fw	TCTGGACGAGGGCCTTTCCCA	Forward primer amplifying exon 4 of TK Sequencing primer for confirming targeted knock-in in exon 4 of TK gene
	TK ex4 Rv	AGGGGCCTTCAGAGGGTATTCCA	Reverse primer amplifying exon 4 of TK
	PGK pro	GCTAAAGCGCATGCTCCAGACTGCCTT	Reverse primer for confirming successful CRE recombination
	For mutation spectrum analysis
	TK ex4 Fw	TCTGGACGAGGGCCTTTCCCA	Forward primer amplifying exon 4 of TK
	TK ex4 Rv2	TCCTACAAGACTATGACACTATG	Reverse primer amplifying exon 4 of TK
	TK c176 Fw	AGAGTACTCGGGTTCGTGAA	Forward primer for RT-PCR amplifying cDNA of TK harboring intragenic mutations
	TK c983 Rv	GCAGCATGCAGGGCAGCGTC	Reverse primer for RT-PCR amplifying cDNA of TK
	TK cDNA seq Fw1	GTGGCTGTCATAGGCATCGA	Primer for sequencing exons 5–7 of cDNA of TK harboring intragenic mutations
	TK cDNA seq Fw2	GTGAACTTCCCGGAGGCGCA	Primer for sequencing exons 1–4 of cDNA of TK harboring intragenic mutations
	TK95 Fw	GGCCGGCTCGTGATTGGCCAGCA	Forward primer amplifying exons 1–4 of gDNA of TK functional allele
	TK4795 Rv	CTATGACACTATGACAGGGAAACTA	Reverse primer amplifying exons 1–4 of gDNA of TK functional allele
	TK11175 Fw	GCTCTTAAGGAAAAGGAAACAGG	Forward primer amplifying exons 5–7 of gDNA of TK functional allele
	TK12940 Rv	GAGCCCAAAAGGAAACAAGAGGGC	Reverse primer amplifying exons 5–7 of gDNA of TK functional allele
	gTK ex3 seq Fw	CCAACCCTCTTTGTAGGGAT	Primer for sequencing exon 3 of gDNA of TK allele
	gTK ex5&6 seq Fw	CGTGCGGGTGGACACAGTCC	Primer for sequencing exons 5–6 of gDNA of TK allele

## Sheet: Supplementary table 2
	Supplementary Table 2. Mutation spectra of TK−/− mutants.
	Solvent control (DMSO)													MMC
	Clone ID	Position from first codon		Mutation			5′-sequence-3′	Remark	Sequence specificity		Cell type			Clone ID	Position from first codon		Mutation			5′-sequence-3′	Remark	Sequence specificity		Cell type
									CpG	GpG (Tandem)	WT TK+/-	KO TK+/-										CpG	GpG (Tandem)	WT TK+/-	KO TK+/-
	Experiment 1													Experiment 1
	31	305		T	>	C	ttt T ccc				1			22	327		C	>	G	ctg C gag		○		1
	32	425		T	>	C	cgc T ggc				1			44	94		A	>	C	gga A aaa				1
	35	200		CA	>	TG	gca CA cat				1			45	466		T	>	C	gag T gct				1
	61	557		-	>	+AA	gtc - ggc		○		1			46	209		GG	>	CT	acc GG tca	Splicing mutant		○	1
	63	562		T	>	C	ctc T gct				1			47	21		-	>	+ T	ccc - act				1
	6	556		C	>	A	tgt C ggc		○		1			48	91		GG	>	CT	tca GG aaa			○	1
	7	557		G	>	T	tgc G gct		○		1			49	340		A	>	G	gcc A acg				1
	-	-		LOH			-				4			50	553		T	>	G	gtg T gtc				1
	130	Intron 3		G	>	T	tca G tcc	Splicing mutant				1		51	98		GG	>	TT	aaa GG taa	Splicing mutant		○	1
	11, 14	562		T	>	C	ctc T gct					2		52	258		GG	>	CT	cca GG agg			○	1
	42	61		A	>	T	cag A tcc					1		54	-		Unidentified			gca G cca	Splicing mutant			1
	43	539		A	>	T	aca A gta					1		55	318		G	>	C	cgt G gag				1
	15	144		C	>	G	gta C aag					1		84	343		G	>	C	aac G ccg		○		1
	79	376		G	>	T	gat G gga					1		85	292		G	>	T	gac G agg		○		1
	108	338		C	>	A	tgg C caa					1		86	292		G	>	A	gac G agg		○		1
	19	94		A	>	C	gga A aaa					1		87	Intron 1		A	>	T	cgc A ggg	Splicing mutant			1
	80	104		A	>	G	cag A gtt					1		88	-		Unidentified			cca G gaa	Splicing mutant			1
	82	290		A	>	G	tcg A cga					1		89	289		G	>	T	atc G acg		○		1
	20	326		T	>	G	ttc T gcg					1		90	222		GG	>	TT	gga GG cac			○	1
	-	-		LOH			-					7		91	80		C	>	A	ggc C gat		○		1
	Experiment 2													112	389		GG	>	AT	aga GG aag			○	1
	1, 133	329		A	>	G	gcg A ggc				2			113	Intron 2		G	>	T	aag G taa	Splicing mutant			1
	2, 3	290		A	>	G	tcg A cga				2			-	-		LOH			-				23
	72	104		A	>	G	cag A gtt				1			23, 100,121	292		G	>	T	gac G agg		○			3
	73	349		A	>	G	ggg A aga				1			24	304		T	>	G	ttt T tcc					1
	5	299		A	>	G	ggc A gtt				1			25	554		G	>	A	tgt G tcg					1
	76	328		G	>	A	tgc G agg		○		1			26, 57, 58	289		G	>	T	atc G acg		○			3
	8	77		G	>	T	tcg G gcc				1			27	81		-	>	+C	gcc - gat		○			1
	-	-		LOH			-				8			28	76		G	>	T	ctc G ggc		○			1
	27	475		G	>	T	cgg G aag					1		29	473		G	>	C	tcc G gga		○			1
	28	422		C	>	A	tgc C gct		○			1		30	452		C	>	-	cgg C ggt		○			1
	81	290		A	>	G	tcg A cga					1		59	283		GG	>	TT	ata GG cat			○		1
	31,33	379		A	>	G	ggg A cct					2		56, 60, 101	343		G	>	C	aac G ccg		○			3
	32	299		A	>	G	ggc A gtt					1		102	443		A	>	-	tga A gct					1
	34	567		C	>	A	cta C ttc					1		120	328		G	>	T	tgc G gag		○			1
	35	554		G	>	T	tgt G tcg					1		122	Intron 4		A	>	G	gta A gtt	Splicing mutant				1
	36, 138	76		G	>	T	ctc G ggc		○			2		147	431		A	>	G	ccg A gag					1
	37	458		G	>	A	tgt G cat					1		-	-		LOH			-					38
	38	Intron 5		G	>	T	cca G ttc	Splicing mutant				1		Experiment 2
	41	73		C	>	T	att C tcg					1		45, 91, 92, 100	76		G	>	T	ctc G ggc		○		4
	29, 139	329		A	>	G	gcg A ggc					2		47	306		C	>	T	ttt C cct				1
	44	431		A	>	G	ccg A gag					1		48	443		A	>	C	tga A gct				1
	-	-		LOH			-					8		50	219		GG	>	AT	cat GG agg			○	1
	Total clones analyzed										28	43		51	485		A	>	C	cct A tac				1
														52	287		T	>	C	gca T cga				1
														53, 97, 98	107		T	>	C	agt T gat				3
														54	219		GG	>	TT	cat GG agg			○	1
														55	58		C	>	T	ggg C aga				1
														56, 93	343		G	>	C	aac G ccg		○		2
														57	422		C	>	G	tgc C gct		○		1
														58	76		GG	>	TT	ctc GG gcc			○	1
														83	289		G	>	C	atc G acg		○		1
														84	289		G	>	T	atc G acg		○		1
														85	557		G	>	T	gtc G gct		○		1
														86	295		GG	>	TT	gag GG gca			○	1
														87	556		C	>	G	tgt C ggc		○		1
														89	330		GG	>	TT	cga GG cca			○	1
														90	326		G	>	A	tct G cga				1
														94	452		C	>	T	cgg C ggt				1
														95	98		GG	>	TT	aaa GG taa	Splicing mutant		○	1
														99	294		GG	>	TT	cga GG ggc			○	1
														-	-		LOH			-				20
														59	591		T	>	C	gcc T gcc					1
														60, 66, 67	76		G	>	T	ctc G ggc		○			3
														61	292		G	>	A	gac G agg		○			1
														62	296		GG	>	TT	agg GG cag			○		1
														63, 125	292		G	>	C	gac G agg		○			2
														64	343		G	>	C	aac G ccg		○			1
														65	76		GG	>	TT	ctc GG gcc			○		1
														68,69	328		G	>	T	tgc G agg		○			2
														70, 124	430		G	>	T	gcc G aga		○			2
														71	289		G	>	A	atc G acg		○			1
														120	210		GG	>	CT	cca GG aac			○		1
														122	Intron 5		G	>	T	gca G cca	Splicing mutant				1
														123	529		G	>	T	ggg G gag					1
														126	Intron 4		A	>	G	gta A gtt	Splicing mutant				1
														128	326		G	>	A	tct G cga					1
														130, 162	122		G	>	C	tcc G tcg		○			2
														158	283		GG	>	TT	ata GG cat			○		1
														159	209		GG	>	TT	acc GG tca			○		1
														160	76		GG	>	CT	ctc GG gcc			○		1
														161	294		GG	>	TT	cga GG ggc			○		1
														163	512		AG	>	CT	agg AG gtc					1
														164	431		A	>	G	ccg A gag					1
														-	-		LOH			-					40
														Total clones analyzed										93	126
